# Supplementary material for: Circulating levels of angiogenic factors and their association with preeclampsia among pregnant women at Mulago National Referral Hospital in Uganda
Source: PLoS One. 2021 May 19;16(5):e0251227. doi: 10.1371/journal.pone.0251227 (PMC8133410; doi:10.1371/journal.pone.0251227)
Supplement: S1 Dataset — (CSV) [file pone.0251227.s001.csv]

studyID	sFlt1	PlGF	VEGF	sFlt1_P1GF	order	religion	education	maritalstatus	smoking	alcohol	hivstatus	historypreeclampsia	historyhypertension	firstpregnancy	agegroup	GA	diagnosishypertension	typepregnancy	historydiabetesmellitus	Parity	Status
PE2001	445293	1.08	0.82	412308.3333	1	1	3	1	1	1	2	1	1	1	28-32	38-42	2	1	1	one-two	Cases
PE2002	220542.75	1.45	0.22	152098.4483	2	7	2	1	1	1	1	1	1	1	23-27	20-28	1	1	1	one-two	Cases
PE2003	24016.95	35.01	1.09	686.0025707	3	7	4	1	1	2	2	1	2	1	23-27	29-33	1	1	2	one-two	Cases
PE2009	58861.95	8.73	7.14	6742.491409	4	1	3	1	1	1	2	2	1	1	Above 32	34-37	2	1	1	Above 2	Cases
PE2011	67689.35	2.4	0.76	28203.89583	5	1	3	1	1	1	2	1	1	2	18-22	34-37	NA	1	2	None	Cases
PE2012	298130.95	0.52	0.15	573328.75	6	2	4	1	1	1	2	1	1	1	23-27	29-33	1	1	1	one-two	Cases
PE2016	56074.35	6.96	0.41	8056.659483	7	3	4	1	1	1	2	2	2	2	23-27	38-42	NA	1	2	None	Cases
PE2018	105050.4	2.97	1.09	35370.50505	8	1	6	1	1	1	2	1	1	2	23-27	38-42	NA	1	1	None	Cases
PE2019	245114.6	1.59	1.01	154160.1258	9	7	3	1	1	1	2	1	1	2	18-22	38-42	NA	1	1	None	Cases
PE2021	119199.5	6.05	0.54	19702.39669	10	2	6	1	1	1	2	1	1	2	23-27	38-42	NA	1	1	None	Cases
PE2022	69023.7	17.52	1.85	3939.708904	11	4	6	1	1	1	2	1	2	2	18-22	29-33	NA	1	1	None	Cases
PE2023	583860.7	1.21	0.54	482529.5041	12	3	6	1	1	1	2	1	1	2	28-32	29-33	NA	2	1	None	Cases
PE2025	185070.1	1.59	0.05	116396.2893	13	3	4	1	1	1	1	1	2	1	23-27	38-42	1	1	1	one-two	Cases
PE2026	184118.9	2.12	0.41	86848.53774	14	1	6	1	1	1	2	1	1	1	28-32	34-37	2	1	1	Above 2	Cases
PE2027	167948.5	1.86	1.18	90294.89247	15	1	5	1	1	1	2	1	2	1	23-27	34-37	1	1	1	one-two	Cases
PE2028	368413.9	1.1	2.68	334921.7273	16	1	4	1	1	1	2	1	2	1	18-22	34-37	1	1	1	one-two	Cases
PE2029	135726.6	2.54	1.09	53435.66929	17	7	6	2	1	1	2	1	2	2	28-32	38-42	NA	1	2	None	Cases
PE2032	181969.06	2.22	0.1	81968.04505	18	3	5	1	1	1	2	1	2	2	23-27	29-33	NA	1	1	None	Cases
PE2033	109687.5	6.52	0.95	16823.2362	19	7	3	1	1	2	2	1	1	1	23-27	38-42	1	1	1	one-two	Cases
PE2034	47621.7	3.86	0.62	12337.22798	20	2	6	2	1	1	2	2	2	2	18-22	34-37	NA	1	2	None	Cases
PE2036	377510.29	2.38	0.48	158617.7689	21	7	4	2	1	1	2	1	2	2	18-22	38-42	NA	1	2	None	Cases
PE2037	42520.78	74.16	1.55	573.3654261	22	7	6	1	1	1	2	1	1	2	23-27	29-33	NA	1	1	None	Cases
PE2038	320090.41	0.83	0.1	385651.0964	23	3	4	1	1	1	2	1	1	1	18-22	34-37	1	1	1	one-two	Cases
PE2039	274009.75	6.48	1.07	42285.45525	24	2	4	2	1	1	2	1	1	2	18-22	34-37	NA	1	1	None	Cases
PE2040	71592.61	0.46	0.1	155636.1087	25	1	3	1	1	1	2	1	2	1	23-27	20-28	1	1	1	Above 2	Cases
PE2041	198254.11	1.32	1.62	150192.5076	26	4	6	1	1	1	2	1	1	2	18-22	29-33	NA	1	1	None	Cases
PE2042	113089.33	1.04	0.89	108739.7404	27	1	6	2	1	2	2	1	2	2	18-22	34-37	NA	1	1	None	Cases
PE2043	51809.29	4.21	0.95	12306.24466	28	7	3	1	1	1	2	1	2	2	18-22	38-42	NA	1	1	None	Cases
PE2045	395966.68	1.77	2.07	223709.9887	29	1	5	1	1	1	2	1	2	1	23-27	29-33	1	1	1	one-two	Cases
PE2046	36609.91	46.39	2.07	789.1767622	30	2	5	1	1	1	2	1	2	1	28-32	38-42	1	1	1	one-two	Cases
PE2048	497175.25	1.18	0.1	421334.9576	31	1	4	1	1	1	2	1	1	1	28-32	38-42	1	1	1	one-two	Cases
PE2049	93064.75	5.3	1.24	17559.38679	32	3	2	1	1	1	2	1	1	1	23-27	38-42	1	1	1	None	Cases
PE2050	327448.84	0.29	1.49	1129133.931	33	2	3	1	1	1	2	1	1	1	28-32	20-28	1	1	1	Above 2	Cases
PE2051	115622.56	1.77	1.18	65323.48023	34	2	6	1	1	1	2	1	1	1	28-32	38-42	1	1	1	None	Cases
PE2052	143126.2	0.83	0.38	172441.2048	35	2	5	1	1	1	2	1	1	1	28-32	38-42	1	1	1	None	Cases
PE2053	179562.86	3.06	1.07	58680.6732	36	2	4	1	1	1	2	1	2	1	28-32	38-42	1	1	1	Above 2	Cases
PE2054	176420.08	2.07	1.07	85227.09179	37	2	5	1	1	1	2	1	1	2	23-27	34-37	NA	1	1	None	Cases
PE2055	80323.82	1.55	0.5	51821.81935	38	3	6	1	1	1	2	1	2	2	28-32	29-33	NA	1	1	None	Cases
PE2056	28407.1	33.6	0.59	845.4494048	39	2	4	1	1	1	2	1	2	2	18-22	29-33	NA	1	2	None	Cases
PE2057	182319.5	2.17	0.29	84018.20276	40	1	3	1	1	1	2	1	1	1	28-32	29-33	1	1	1	Above 2	Cases
PE2058	191508.3	2	1.7	95754.15	41	1	3	2	1	1	2	1	1	2	18-22	38-42	NA	1	1	None	Cases
PE2059	130173.06	6.45	0.42	20181.86977	42	3	6	1	1	1	2	1	2	2	23-27	38-42	NA	1	2	None	Cases
PE2060	331982.08	0.93	1.62	356969.9785	43	2	4	1	1	1	2	1	1	1	23-27	20-28	1	1	1	one-two	Cases
PE2062	74810.54	4.58	0.08	16334.17904	44	2	6	1	1	1	2	1	2	2	23-27	38-42	NA	1	1	None	Cases
PE2063	204946.92	6.08	0.74	33708.375	45	1	4	1	1	2	2	1	1	1	Above 32	34-37	1	1	1	Above 2	Cases
PE2065	171752.38	3.93	0.39	43702.89567	46	7	4	1	1	1	2	1	1	1	23-27	20-28	1	2	1	one-two	Cases
PE2066	138902.42	1.02	0.36	136178.8431	47	3	3	1	1	1	2	2	2	1	28-32	34-37	2	1	2	Above 2	Cases
PE2068	145564.3	0.66	1.62	220551.9697	48	3	3	1	1	1	2	1	2	2	28-32	20-28	NA	1	1	None	Cases
PE2069	656921.02	0.98	0.9	670327.5714	49	3	4	1	1	1	2	1	1	2	18-22	38-42	NA	1	1	None	Cases
PE2070	89512.62	5	0.08	17902.524	50	7	3	2	1	1	2	1	1	2	18-22	38-42	NA	1	1	None	Cases
PE2071	54135.74	7.54	0.36	7179.806366	51	3	4	1	1	1	2	2	2	1	23-27	38-42	2	1	1	one-two	Cases
PE2072	110165.32	1.51	0.24	72957.16556	52	7	4	1	1	1	2	1	2	2	18-22	38-42	NA	1	1	None	Cases
PE2073	125523.4	4.94	0.71	25409.59514	53	2	4	1	1	1	2	1	1	1	23-27	38-42	2	1	1	one-two	Cases
PE2074	52370.44	2.67	1.36	19614.397	54	1	3	1	1	1	2	1	2	1	23-27	38-42	2	1	1	one-two	Cases
PE2075	151659.08	1.4	0.39	108327.9143	55	3	6	1	1	1	2	1	1	1	23-27	34-37	1	1	1	one-two	Cases
PE2076	69479.88	7.66	0.42	9070.480418	56	7	3	1	1	1	2	1	2	1	28-32	38-42	1	1	1	one-two	Cases
PE2077	7643.4	19.02	0.63	401.8611987	57	2	4	1	1	1	2	1	1	1	Above 32	29-33	1	1	2	one-two	Cases
PE2078	56816.2	14.91	0.95	3810.610329	58	1	5	1	1	1	2	1	1	2	18-22	38-42	NA	1	1	None	Cases
PE2079	176043.4	1.4	0.42	125745.2857	59	3	3	2	2	2	2	1	2	1	23-27	34-37	2	1	1	one-two	Cases
PE2081	339458.76	1.09	2.23	311430.055	60	2	3	1	1	1	2	1	1	1	28-32	29-33	2	1	1	one-two	Cases
PE2082	139534.28	4.32	0.09	32299.60185	61	4	3	1	1	1	2	1	1	2	18-22	34-37	NA	1	1	None	Cases
PE2083	292010.8	1.07	0.57	272907.2897	62	1	6	1	1	1	2	1	2	1	28-32	34-37	2	1	2	one-two	Cases
PE2084	93055.88	0.56	0.09	166171.2143	63	1	5	1	1	1	2	1	1	1	Above 32	34-37	1	1	1	one-two	Cases
PE2085	60318.92	2.58	0.09	23379.42636	64	7	5	1	1	1	2	1	2	2	18-22	29-33	NA	1	2	None	Cases
PE2086	259300.36	0.84	3.05	308690.9048	65	3	3	1	1	1	2	1	1	1	Above 32	20-28	2	1	1	Above 2	Cases
PE2087	227102.28	14.91	1.04	15231.54125	66	3	3	1	1	1	2	1	1	2	23-27	34-37	NA	1	1	None	Cases
PE2088	189919.56	0.56	0.36	339142.0714	67	2	4	1	1	1	2	1	2	1	18-22	38-42	1	1	1	one-two	Cases
PE2089	92112.84	2.47	1	37292.64777	68	2	5	1	1	2	2	2	2	1	28-32	34-37	2	1	1	one-two	Cases
PE2090	396175.88	1.3	0.39	304750.6769	69	1	4	1	1	1	2	1	1	2	18-22	38-42	NA	1	1	None	Cases
PE2091	552451.08	0.57	0.89	969212.4211	70	3	4	1	1	1	2	1	1	1	18-22	34-37	1	2	1	None	Cases
PE2092	201271.4	0.57	0.48	353107.7193	71	3	3	1	1	1	2	1	1	1	Above 32	34-37	1	1	1	one-two	Cases
PE2093	128891.4	3.89	0.24	33134.03599	72	2	3	1	1	1	2	1	2	1	18-22	29-33	1	1	2	None	Cases
PE2103	69948.8	6.93	0.35	10093.62193	73	1	4	1	1	1	2	1	1	1	18-22	38-42	1	1	1	None	Cases
PE2104	37798.8	7.2	0.66	5249.833333	74	3	4	1	1	1	2	1	1	1	Above 32	38-42	1	1	1	Above 2	Cases
PE2105	66348	5.05	1.97	13138.21782	75	3	3	1	1	1	2	1	1	1	Above 32	38-42	1	1	1	Above 2	Cases
PE2106	63261.6	2.24	1.61	28241.78571	76	2	3	2	1	1	2	1	1	1	28-32	34-37	1	1	1	Above 2	Cases
PE2107	293198.4	3.99	0.86	73483.30827	77	7	4	1	1	1	2	1	1	1	28-32	34-37	1	2	1	one-two	Cases
PE2108	300142.8	1.88	0.7	159650.4255	78	2	6	1	1	1	2	1	1	2	23-27	29-33	NA	1	1	None	Cases
PE2109	72263.6	20.21	2.45	3575.635824	79	4	2	1	1	1	2	1	2	1	23-27	38-42	1	1	2	one-two	Cases
PE2110	315317.6	3.22	2.56	97924.7205	80	7	3	1	1	1	2	1	1	1	Above 32	38-42	1	1	1	Above 2	Cases
PE2111	120874.4	1.65	0.55	73257.21212	81	3	6	1	1	1	2	1	1	1	28-32	29-33	1	1	1	Above 2	Cases
PE2112	188518	0.6	10.54	314196.6667	82	2	6	1	1	1	2	1	1	1	28-32	20-28	2	1	1	one-two	Cases
PE2113	53745.2	13.77	0.065	3903.064633	83	7	3	1	1	2	2	1	2	1	18-22	38-42	1	1	1	None	Cases
PE2114	112386.8	0.6	0.29	187311.3333	84	3	4	2	1	1	2	1	2	2	18-22	38-42	NA	1	1	None	Cases
PE2115	83580.4	16.98	0.55	4922.285041	85	3	4	2	1	1	2	1	1	2	18-22	34-37	NA	1	1	None	Cases
PE2116	227098	1.31	0.78	173357.2519	86	7	6	2	1	1	2	1	1	2	23-27	29-33	NA	1	1	None	Cases
PE2117	40113.6	55.99	1.12	716.4422218	87	2	6	1	1	1	2	1	2	1	23-27	29-33	1	1	2	one-two	Cases
PE2118	231470.4	0.99	0.48	233808.4848	88	3	4	1	1	1	2	1	1	1	28-32	20-28	1	1	1	Above 2	Cases
PE2121	99269.6	2.97	2.34	33424.10774	89	3	5	1	1	1	2	1	1	2	23-27	29-33	NA	1	1	None	Cases
PE2125	39856.4	9.58	0.61	4160.375783	90	3	4	1	1	1	2	1	1	2	18-22	38-42	NA	1	1	None	Cases
PE2126	169999.6	2.28	0.17	74561.22807	91	1	6	1	1	1	2	1	1	1	18-22	29-33	1	1	1	None	Cases
PE2128	79979.6	2.23	0.61	35865.29148	92	1	5	1	1	1	2	1	2	1	28-32	29-33	2	1	1	Above 2	Cases
PE2130	24911.8	2.97	2.18	8387.811448	93	7	2	1	1	1	2	1	1	2	28-32	38-42	NA	1	1	None	Cases
PE2131	170514	0.49	1.29	347987.7551	94	7	2	1	1	1	2	1	1	2	18-22	34-37	NA	1	1	None	Cases
PE2134	292684	0.9	0.055	325204.4444	95	3	4	1	1	1	2	1	1	2	18-22	38-42	NA	1	1	None	Cases
PE2142	108014.4	0.9	0.93	120016	96	7	3	1	1	1	2	1	1	2	18-22	34-37	NA	1	1	None	Cases
PE2143	191853.7	1.17	0.17	163977.5214	97	2	4	1	1	1	2	1	1	2	18-22	29-33	NA	1	1	None	Cases
PE2144	12750.4	21.26	0.75	599.7365945	98	2	3	1	1	2	2	1	1	2	23-27	34-37	NA	1	1	None	Cases
PE2145	418712	0.35	1.05	1196320	99	7	3	1	1	1	1	1	2	1	28-32	38-42	1	1	1	one-two	Cases
PE2146	175476.55	0.99	0.75	177249.0404	100	3	4	1	1	1	2	1	1	1	23-27	29-33	1	1	1	one-two	Cases
PE2147	115310.85	1.93	0.31	59746.5544	101	2	3	1	1	1	2	1	2	1	Above 32	29-33	1	1	1	Above 2	Cases
PE2148	11240.45	141.19	1.63	79.61222466	102	7	3	2	1	1	2	2	1	1	28-32	29-33	1	1	1	None	Cases
PE2149	146903.65	20.93	0.55	7018.807931	103	3	6	1	1	1	2	1	1	1	28-32	29-33	1	2	1	one-two	Cases
PE2150	274668.65	1.08	0.89	254322.8241	104	1	4	1	1	1	2	1	1	2	18-22	38-42	NA	2	1	None	Cases
PE2151	462599.35	0.57	0.68	811577.807	105	1	2	1	1	1	2	1	2	1	28-32	29-33	1	1	1	Above 2	Cases
PE2152	189995.3	0.99	0.055	191914.4444	106	7	4	1	1	1	2	1	1	1	28-32	29-33	1	1	1	Above 2	Cases
PE3001	57235.85	43.94	1.21	1302.591033	1	4	6	1	1	1	2	1	1	1	28-32	38-42	1	1	1	one-two	Controls
PE3002	53286.75	77.04	1.37	691.6764019	2	7	6	1	1	1	2	1	1	1	23-27	20-28	1	1	2	one-two	Controls
PE3003	67224.75	35.36	0.36	1901.152432	3	3	3	1	1	1	2	1	2	1	28-32	29-33	1	1	2	Above 2	Controls
PE3009	10195.1	61.56	1.41	165.6124107	4	3	3	1	1	1	2	1	2	1	Above 32	34-37	1	1	2	Above 2	Controls
PE3011	7175.2	271.76	3.61	26.40270827	5	1	3	1	1	1	2	1	1	1	18-22	34-37	1	1	1	None	Controls
PE3012	25062.3	102.93	1.81	243.4887788	6	7	2	1	1	1	2	1	1	1	23-27	29-33	1	1	1	Above 2	Controls
PE3016	12750.4	15.26	1.54	835.5439056	7	3	1	1	1	1	2	1	1	1	Above 32	38-42	1	1	1	Above 2	Controls
PE3018	14924.2	3.11	0.51	4798.778135	8	2	4	1	1	1	2	1	1	1	28-32	38-42	1	1	1	Above 2	Controls
PE3019	181027.5	22.37	1.09	8092.422888	9	2	3	1	1	1	2	2	1	2	18-22	38-42	NA	1	1	None	Controls
PE3021	22771.6	38.64	1.65	589.3271222	10	7	4	1	1	1	2	1	1	1	23-27	38-42	1	1	1	Above 2	Controls
PE3022	2915.3	33.74	0.05	86.4048607	11	1	4	1	1	1	2	1	1	1	28-32	29-33	1	1	1	Above 2	Controls
PE3023	27408.7	24.15	0.35	1134.935818	12	2	3	1	1	2	2	1	1	1	28-32	29-33	1	1	1	Above 2	Controls
PE3025	25506.3	24.76	0.15	1030.141357	13	1	5	1	1	1	2	1	1	1	23-27	38-42	1	1	1	one-two	Controls
PE3026	24317.3	130.16	2.68	186.8262139	14	2	4	1	1	1	2	1	1	1	28-32	34-37	1	1	1	one-two	Controls
PE3027	41676.7	32.58	0.69	1279.211172	15	2	4	1	1	1	2	1	1	1	23-27	34-37	1	1	1	one-two	Controls
PE3028	9811.5	216.04	5.51	45.41520089	16	7	2	1	1	2	2	1	2	1	28-32	34-37	1	1	2	Above 2	Controls
PE3029	11357.2	423.27	4.38	26.83204574	17	1	3	1	1	1	2	1	2	1	28-32	38-42	1	1	1	Above 2	Controls
PE3032	18515.41	51.74	4.02	357.8548512	18	2	6	1	1	1	2	1	1	1	23-27	29-33	1	1	2	one-two	Controls
PE3033	20036.9	12.92	1.03	1550.843653	19	7	4	1	1	1	2	1	1	2	18-22	38-42	NA	1	1	None	Controls
PE3034	19799.1	48.59	1.71	407.472731	20	3	3	1	1	1	2	1	1	2	18-22	34-37	NA	1	1	None	Controls
PE3036	13207.69	174.38	1.07	75.74085331	21	2	6	1	1	1	2	1	1	1	23-27	38-42	1	1	1	one-two	Controls
PE3037	51929.92	36.43	1.24	1425.471315	22	1	3	1	1	1	2	1	1	2	23-27	29-33	NA	1	1	None	Controls
PE3038	36851.17	6.23	1.81	5915.11557	23	2	4	1	1	1	2	1	1	2	18-22	34-37	NA	1	1	None	Controls
PE3039	23340.61	151.46	5.65	154.1041199	24	3	4	1	1	1	2	1	1	1	18-22	34-37	1	1	1	one-two	Controls
PE3040	33473.53	92.89	2.81	360.3566584	25	7	4	1	1	1	2	1	1	1	23-27	20-28	1	1	1	one-two	Controls
PE3041	9468.16	171.3	3.77	55.27238762	26	3	3	1	1	1	2	1	1	2	18-22	29-33	NA	1	1	None	Controls
PE3042	29734	164.73	1.07	180.5014266	27	7	5	1	1	1	2	1	1	2	18-22	34-37	NA	1	1	None	Controls
PE3043	65199.22	57.36	0.26	1136.667015	28	1	4	1	1	1	2	1	1	2	18-22	38-42	NA	1	1	None	Controls
PE3045	18394.78	177.5	5.17	103.6325634	29	2	3	1	1	1	2	1	1	1	23-27	29-33	1	1	1	one-two	Controls
PE3046	41314.48	1041	4.96	39.68730067	30	NA	4	1	1	1	2	1	2	1	28-32	38-42	1	1	2	Above 2	Controls
PE3048	46501.57	27.62	0.78	1683.619479	31	1	6	1	1	1	2	1	2	1	28-32	38-42	2	1	2	one-two	Controls
PE3049	22375.57	15.39	2.07	1453.903184	32	7	4	1	1	1	2	1	1	2	23-27	38-42	NA	1	1	None	Controls
PE3050	6452.41	390.08	1.68	16.54124795	33	1	6	2	1	1	2	1	2	2	28-32	20-28	NA	1	2	None	Controls
PE3051	17912.26	86.79	1.65	206.3862196	34	2	4	1	1	1	2	1	1	1	28-32	38-42	1	1	1	Above 2	Controls
PE3052	16223.44	107.6	1.74	150.7754647	35	2	4	1	1	1	2	1	1	1	23-27	38-42	1	1	1	Above 2	Controls
PE3053	55284.34	5.06	0.52	10925.75889	36	7	3	1	1	1	1	1	2	1	28-32	38-42	1	1	2	Above 2	Controls
PE3054	24064.39	892.37	2.14	26.9668299	37	7	4	1	1	1	2	1	1	1	23-27	34-37	1	1	1	one-two	Controls
PE3055	19562.88	62.92	0.94	310.9167196	38	1	6	1	1	2	2	1	2	1	28-32	29-33	1	1	2	one-two	Controls
PE3056	18644	17.84	0.78	1045.067265	39	2	3	1	1	1	2	1	2	2	18-22	29-33	NA	1	1	None	Controls
PE3057	44487.5	34.72	0.59	1281.322005	40	1	5	2	1	1	2	1	2	2	23-27	29-33	NA	1	2	None	Controls
PE3058	27258.5	288.95	1.43	94.33639038	41	2	3	1	1	1	2	1	2	1	18-22	38-42	1	1	1	one-two	Controls
PE3059	9684.92	205.24	2.75	47.18826739	42	1	4	1	1	1	2	1	1	2	28-32	38-42	NA	1	1	None	Controls
PE3060	5894.54	47.81	0.94	123.2909433	43	7	4	1	1	1	2	1	1	2	23-27	20-28	NA	1	1	None	Controls
PE3062	10603.8	103.39	1.34	102.5611761	44	1	4	1	1	1	2	1	2	1	18-22	38-42	1	1	1	one-two	Controls
PE3063	25995.04	134.15	0.45	193.7759225	45	2	5	1	1	1	2	1	1	1	Above 32	34-37	1	1	1	Above 2	Controls
PE3065	14394.18	20.43	0.56	704.5609398	46	7	4	2	1	1	2	1	1	2	18-22	20-28	NA	1	1	None	Controls
PE3066	30130	77.03	0.86	391.1463066	47	2	4	1	1	1	2	1	1	1	28-32	34-37	1	1	1	one-two	Controls
PE3068	25880.18	104.95	3.1	246.5953311	48	3	4	1	1	1	2	1	1	1	Above 32	20-28	1	2	1	one-two	Controls
PE3069	23238.4	97.5	1.39	238.3425641	49	2	4	1	1	1	2	1	2	2	18-22	38-42	NA	1	1	None	Controls
PE3070	37825.62	97.5	0.86	387.9550769	50	2	4	2	1	1	2	1	1	2	18-22	38-42	NA	1	1	None	Controls
PE3071	34379.82	29.72	0.25	1156.790713	51	1	4	1	1	1	2	1	1	2	23-27	38-42	NA	1	1	None	Controls
PE3072	23809.8	74.47	0.09	319.7233785	52	NA	5	1	1	1	2	1	1	2	18-22	38-42	NA	1	1	None	Controls
PE3073	246906.12	1.35	0.33	182893.4222	53	3	5	1	1	1	2	1	2	1	23-27	38-42	1	1	2	one-two	Controls
PE3074	20172.36	23.8	0.27	847.5781513	54	1	3	1	1	1	2	1	1	1	23-27	38-42	1	1	1	one-two	Controls
PE3075	34048.52	2.35	0.09	14488.73191	55	1	3	1	1	1	2	1	1	1	23-27	34-37	1	1	1	one-two	Controls
PE3076	35126.28	221.89	0.79	158.3049259	56	4	2	1	1	1	1	1	1	1	28-32	38-42	1	1	1	one-two	Controls
PE3077	17208.52	60.86	0.87	282.7558331	57	1	3	1	1	1	2	1	1	1	Above 32	29-33	1	1	1	Above 2	Controls
PE3078	63282.76	7.25	0.24	8728.656552	58	2	3	1	1	1	2	1	1	2	18-22	38-42	NA	1	1	None	Controls
PE3079	17208.52	36.77	2.55	468.0043514	59	2	4	1	1	1	2	1	2	1	23-27	34-37	1	1	2	None	Controls
PE3081	7508.68	219.49	2.17	34.20966787	60	1	4	1	1	1	2	1	1	1	Above 32	29-33	1	1	1	Above 2	Controls
PE3082	28120.84	0.56	1	50215.78571	61	7	4	2	1	1	1	1	1	2	18-22	34-37	NA	1	1	None	Controls
PE3083	14509.04	104.95	0.7	138.2471653	62	1	3	1	1	1	2	1	1	1	Above 32	34-37	1	1	1	Above 2	Controls
PE3084	11954.44	142.38	1.81	83.96151145	63	2	4	1	1	2	2	1	2	1	Above 32	34-37	1	1	1	one-two	Controls
PE3085	24618.12	215.66	2.82	114.1524622	64	1	4	2	1	1	1	1	1	2	18-22	29-33	NA	1	1	None	Controls
PE3086	10068.36	99.68	1.18	101.0068218	65	3	4	1	1	2	2	1	2	1	Above 32	20-28	2	1	1	Above 2	Controls
PE3087	57085.64	4.88	0.09	11697.87705	66	1	6	1	1	1	2	1	1	2	23-27	34-37	NA	1	2	None	Controls
PE3088	37551.24	195.03	1.46	192.5408399	67	1	4	1	1	1	2	1	1	2	18-22	38-42	NA	1	1	None	Controls
PE3089	17612.68	293.46	2.93	60.01731071	68	3	4	1	1	1	2	1	1	1	28-32	34-37	1	1	1	one-two	Controls
PE3090	17747.4	111.12	0.95	159.7138229	69	3	4	1	1	1	2	1	1	2	18-22	38-42	NA	1	1	None	Controls
PE3091	24348.68	126.77	1.32	192.0697326	70	3	4	1	1	1	2	1	1	2	18-22	34-37	NA	1	1	None	Controls
PE3092	31738.04	77.42	1.65	409.9462671	71	2	4	1	1	1	2	1	1	1	Above 32	34-37	1	1	1	Above 2	Controls
PE3093	12897.48	499.02	3.72	25.84561741	72	2	3	1	1	1	2	1	1	1	18-22	29-33	1	1	1	one-two	Controls
PE3103	20566.4	36.81	0.24	558.7177397	73	1	4	2	1	1	2	1	1	2	18-22	38-42	NA	1	1	None	Controls
PE3104	25967.6	20.49	0.35	1267.330405	74	1	4	1	1	1	2	1	1	2	28-32	38-42	NA	1	1	None	Controls
PE3105	16965.6	47.62	1.03	356.2704746	75	2	4	1	1	1	2	1	1	1	Above 32	38-42	1	1	1	Above 2	Controls
PE3106	10278.4	82.45	3.48	124.6622195	76	3	4	1	1	1	2	1	1	1	28-32	34-37	1	1	1	Above 2	Controls
PE3107	14908	426.15	2.84	34.98298721	77	3	4	2	1	1	1	1	1	1	23-27	34-37	1	1	1	Above 2	Controls
PE3108	16451.2	305.01	1.92	53.93659224	78	7	4	1	1	1	1	1	1	2	23-27	29-33	NA	1	1	None	Controls
PE3109	12593.2	433.53	0.065	29.04804742	79	7	6	1	1	1	2	1	1	2	23-27	38-42	NA	1	2	None	Controls
PE3110	54259.6	6.25	1.31	8681.536	80	7	3	1	1	1	2	1	1	1	Above 32	38-42	1	1	1	Above 2	Controls
PE3111	14136.4	8.65	1.92	1634.265896	81	7	2	1	1	1	2	1	1	1	Above 32	29-33	1	1	1	Above 2	Controls
PE3112	5906	65.42	5.57	90.27820238	82	2	4	1	1	1	2	1	2	1	28-32	20-28	1	1	2	one-two	Controls
PE3113	22109.6	131.28	1.22	168.4156002	83	1	4	1	1	1	2	1	2	1	18-22	38-42	1	1	1	one-two	Controls
PE3114	7192	151.26	1.71	47.5472696	84	3	4	1	1	1	2	1	1	1	18-22	38-42	1	1	1	one-two	Controls
PE3115	14650.8	75.39	0.29	194.333466	85	3	4	1	1	1	2	1	1	2	18-22	34-37	NA	1	1	None	Controls
PE3116	10535.6	160.8	0.86	65.5199005	86	3	4	1	1	1	2	1	1	1	23-27	29-33	1	1	1	one-two	Controls
PE3117	10278.4	155.45	1.12	66.12029592	87	1	4	1	1	1	2	1	2	1	23-27	29-33	1	1	1	one-two	Controls
PE3118	17994.4	120.7	0.41	149.0836785	88	2	4	1	1	1	1	1	1	1	28-32	20-28	2	1	1	Above 2	Controls
PE3121	17222.8	56.59	0.62	304.3435236	89	3	4	1	1	1	2	1	1	1	23-27	29-33	1	NA	1	one-two	Controls
PE3125	20052	42.12	0.61	476.0683761	90	1	4	1	1	1	2	1	1	1	18-22	38-42	1	1	1	one-two	Controls
PE3126	24167.2	15.67	0.36	1542.259094	91	7	4	1	1	1	2	1	1	2	18-22	29-33	NA	1	1	None	Controls
PE3128	15165.2	109.52	0.89	138.4696859	92	3	4	2	1	1	2	1	1	2	28-32	29-33	NA	1	1	None	Controls
PE3130	19918	18.19	0.41	1094.997251	93	2	6	1	1	1	2	1	1	1	28-32	38-42	1	1	1	None	Controls
PE3131	28282.4	13.64	0.75	2073.489736	94	3	4	1	1	1	2	1	2	1	18-22	34-37	1	1	2	one-two	Controls
PE3134	17737.2	96.27	1.05	184.2443129	95	1	5	1	1	1	2	1	2	2	18-22	38-42	NA	1	2	None	Controls
PE3142	19680.2	147.99	0.95	132.9833097	96	4	3	1	1	1	2	1	1	1	18-22	34-37	1	1	1	one-two	Controls
PE3143	18093.3	51.15	0.36	353.7302053	97	7	5	1	1	1	1	1	1	2	18-22	29-33	NA	1	1	None	Controls
PE3144	12982.7	188.01	1.29	69.05324185	98	3	4	1	1	1	2	1	1	1	18-22	34-37	1	1	1	one-two	Controls
PE3145	33940.8	406.66	1.85	83.46235184	99	2	2	1	1	2	2	1	2	1	28-32	38-42	1	1	1	Above 2	Controls
PE3146	16815.65	169.16	2.5	99.40677465	100	1	4	1	1	1	2	1	1	2	23-27	29-33	NA	1	1	None	Controls
PE3147	13563.45	297.55	3.22	45.58376743	101	3	4	1	1	1	2	1	1	1	28-32	29-33	1	1	1	Above 2	Controls
PE3148	12866.55	110.73	0.97	116.1975075	102	3	4	1	1	1	2	1	1	1	28-32	29-33	1	1	1	one-two	Controls
PE3149	20416.3	55.09	1.12	370.5990198	103	2	6	1	1	1	2	2	2	1	28-32	29-33	2	1	2	one-two	Controls
PE3150	52938.3	90.26	1.89	586.5089741	104	3	4	1	1	1	2	1	1	2	18-22	38-42	NA	1	1	None	Controls
PE3151	11472.75	89.87	1.99	127.6593969	105	2	4	1	1	1	1	1	1	1	28-32	29-33	1	1	1	one-two	Controls
PE3152	15073.4	128.48	1.46	117.3209838	106	3	6	1	1	1	2	1	2	1	28-32	29-33	1	1	2	one-two	Controls
